# Supplementary material for: Transcriptional Modulation of Infertility-Associated Genes Following Chlamydia trachomatis Infection in Human Fallopian Tube Mesenchymal Cells: In Silico Study
Source: Genes (Basel). 2026 Mar 1;17(3):302. doi: 10.3390/genes17030302 (PMC13025656; doi:10.3390/genes17030302)
Supplement: Supplementary file 1 [file genes-17-00302-s001.zip]

Archive with 2 entries (2 files):
- genes-4142651-supplementary 1.R
- genes-4142651-supplementary 2.R
