# Supplementary material for: Transcriptional Modulation of Infertility-Associated Genes Following Chlamydia trachomatis Infection in Human Fallopian Tube Mesenchymal Cells: In Silico Study
Source: Genes (Basel). 2026 Mar 1;17(3):302. doi: 10.3390/genes17030302 (PMC13025656; doi:10.3390/genes17030302)
Supplement: Supplementary file 1 [file genes-17-00302-s001.zip › genes-4142651-supplementary 1.R]

############################################
# Transcriptomic analysis pipeline - GEO
# Dataset: GSE114556
# Packages: GEOquery, limma, pheatmap, ggplot2, ggrepel, dplyr
############################################
# Load libraries
library(GEOquery)
library(limma)
library(ggplot2)
library(ggrepel)
library(dplyr)
library(pheatmap)
# Load GEO dataset

gse <- getGEO("GSE114556", GSEMatrix = TRUE)
eset <- gse[[1]]

# Extract expression matrix, sample metadata and feature data
expr <- exprs(eset)
pdata <- pData(eset)
fdata <- fData(eset)
# Boxplot of raw expression values
boxplot(expr, outline = FALSE, las = 2, main = "Raw expression values")

# Remove probes with NA values
expr.clean <- expr[complete.cases(expr), ]

# Remove probes with zero variance
expr.var <- apply(expr.clean, 1, var)
expr.filt <- expr.clean[expr.var > 0, ]

# Normalization
# Quantile normalization
expr.norm <- normalizeBetweenArrays(expr.filt, method = "quantile")

# QC after normalization - boxplot
boxplot(expr.norm, outline = FALSE, las = 2, main = "Normalized expression values")

# PCA after normalization
pca <- prcomp(t(expr.norm), scale. = TRUE)
percent_var <- round(100 * (pca$sdev^2 / sum(pca$sdev^2)), 1)
#PCA data frame
pca_df <- data.frame(
  PC1 = pca$x[,1],
  PC2 = pca$x[,2],
  sample = colnames(expr.norm)
)

colnames(expr.norm)
group <- factor(ifelse(
  colnames(expr.norm) %in% c("GSM3143969", "GSM3143970", "GSM3143971"),
  "Infected",
  ifelse(
    colnames(expr.norm) %in% c("GSM3143972", "GSM3143973", "GSM3143974"),
    "Control",
    NA
  )
))

# Mantém só as amostras que interessam
keep <- !is.na(group)
expr.sub <- expr.norm[, keep]
group <- droplevels(group[keep])

table(group)

group <- factor(ifelse(
  colnames(expr.norm) %in% c("GSM3143969", "GSM3143970", "GSM3143971"),
  "Infected",
  ifelse(
    colnames(expr.norm) %in% c("GSM3143972", "GSM3143973", "GSM3143974"),
    "Control",
    NA
  )
))

design <- model.matrix(~ 0 + group)
colnames(design) <- levels(group)
design

fit <- lmFit(expr.sub, design)

contrast.matrix <- makeContrasts(
  Infected_vs_Control = Infected - Control,
  levels = design
)

fit2 <- contrasts.fit(fit, contrast.matrix)
fit2 <- eBayes(fit2)

deg <- topTable(fit2, coef = "Infected_vs_Control", number = Inf, adjust.method = "BH")

head(deg)


deg.sig <- deg %>%
  filter(adj.P.Val < 0.05 & abs(logFC) >= 0.5)

nrow(deg.sig)

head(fdata)
colnames(fdata)
deg$GeneSymbol <- fdata[rownames(deg), "GeneSymbol"]
deg.sig$GeneSymbol <- fdata[rownames(deg.sig), "GeneSymbol"]

deg.sig <- deg.sig %>% filter(!is.na(GeneSymbol) & GeneSymbol != "")


infertility_genes <- c("PATL2","EFHD1","BTG4","AKAP12","SYNE1","BMP1",
                       "TRIP13","ANAPC4","INHBB","FBXO43","SND1",
                       "SCARB1","TTC28","TUBA1C","BNC2")

deg.inf <- deg %>% filter(GeneSymbol %in% infertility_genes)
deg.inf


deg.inf.sig <- deg.sig %>% filter(GeneSymbol %in% infertility_genes)
deg.inf.sig

deg.inf %>% select(GeneSymbol, logFC, P.Value, adj.P.Val)


deg$Direction <- ifelse(deg$logFC > 0, "Up", "Down")
deg.sig$Direction <- ifelse(deg.sig$logFC > 0, "Up", "Down")
tabela_final <- deg %>%
  filter(GeneSymbol %in% infertility_genes) %>%
  select(GeneSymbol, logFC, P.Value, adj.P.Val, Direction)
tabela_final
